# Supplementary material for: Hairs in old books isotopically reconstruct the eating habits of early modern Japan
Source: Sci Rep. 2018 Aug 14;8:12152. doi: 10.1038/s41598-018-30617-0 (PMC6092321; doi:10.1038/s41598-018-30617-0)
Supplement: Supplementary file 1 — Dataset 1 [file 41598_2018_30617_MOESM1_ESM.xlsx]

## Sheet: S1_BookHair_HairBase
BookSetID	Title	Vol	City	CityColor	Year	dc	dn	CN ratio
BH014	NoName	1	Kyoto	5	1696	-20.8	9.7	3.05945
BH014	NoName	1	Kyoto	5	1696	-21.1	10.1	2.93094
BH001	588	4	Kyoto	5	1718	-20.9	9.7	3.08744
BH001	588	4	Kyoto	5	1718	-20	10.6	3.17463
BH001	588	4	Kyoto	5	1718	-21	10.3
BH001	588	1	Kyoto	5	1718	-20.9	9.6	3.13111
BH001	588	1	Kyoto	5	1718	-20.5	10.7	3.09813
BH001	588	1	Kyoto	5	1718	-20.8	10.1	3.16672
BH001	588	2	Kyoto	5	1718	-20.7	9.2	3.02746
BH001	588	2	Kyoto	5	1718	-20.5	9.9	3.07773
BH001	588	2	Kyoto	5	1718	-20.7	10.1	3.13906
BH001	588	3	Kyoto	5	1718	-19.9	8.3	3.16749
BH001	588	5	Kyoto	5	1718	-21.1	9.6	3.14448
BH001	588	5	Kyoto	5	1718	-20.9	10	3.16817
BH002	2631	11	Kyoto	5	1860	-21.2	11.1	3.23241
BH002	2631	11	Kyoto	5	1860	-21.3	11.6	3.1948
BH002	2631	11	Kyoto	5	1860	-20.9	11.6	3.26526
BH002	2631	12	Kyoto	5	1860	-21.9	11.9	3.29336
BH002	2631	12	Kyoto	5	1860	-21.6	9.9	3.34924
BH002	2631	12	Kyoto	5	1860	-20.8	11.6	3.54643
BH002	2631	13	Kyoto	5	1860	-21	10.5	3.30913
BH002	2631	13	Kyoto	5	1860	-20.9	10.9	3.35543
BH002	2631	13	Kyoto	5	1860	-21.1	9.9	3.25089
BH010	6735	1	Kyoto	5	1791	-21.4	11.5	3.12282
BH010	6735	1	Kyoto	5	1791	-20.8	10.5	3.0617
BH010	6735	1	Kyoto	5	1791	-21.3	10.7	2.09213
BH010	6735	2	Kyoto	5	1791	-21.3	10.9	3.24875
BH010	6735	2	Kyoto	5	1791	-21.4	10	3.23124
BH010	6735	2	Kyoto	5	1791	-21.4	10.1	3.15952
BH012	64755	1	Kyoto	5	1803	-21.2	11.8	3.07697
BH012	64755	1	Kyoto	5	1803	-20.9	12.1	3.13147
BH012	64755	1	Kyoto	5	1803	-20.8	11.8	3.3215
BH012	64755	2	Kyoto	5	1803	-20.1	11.7	3.21193
BH012	64755	2	Kyoto	5	1803	-21.3	12.1	3.14774
BH012	64755	2	Kyoto	5	1803	-20.1	11	3.19216
BH012	64755	3	Kyoto	5	1803	-20.2	11.2	3.2077
BH012	64755	3	Kyoto	5	1803	-21.3	11.3	3.41645
BH012	64755	3	Kyoto	5	1803	-20.6	10.7	3.24003
BH012	64755	4	Kyoto	5	1803	-20.2	11.7	3.18687
BH012	64755	4	Kyoto	5	1803	-21.1	10.8	3.36773
BH012	64755	4	Kyoto	5	1803	-21.2	11.7	3.3441
BH012	64755	5	Kyoto	5	1803	-20.5	12.5	3.24085
BH012	64755	5	Kyoto	5	1803	-21	10.8	3.21044
BH012	64755	5	Kyoto	5	1803	-20.5	11.4	3.08213
BH011	557222	1	Kyoto	5	1865	-20.4	10	3.43805
BH011	557222	2	Kyoto	5	1865	-21.2	10	3.19308
BH011	557222	2	Kyoto	5	1865	-21.5	9.5	3.18196
BH011	557222	2	Kyoto	5	1865	-22	10.7	3.12803
BH011	557222	3	Kyoto	5	1865	-21.4	11.9	3.06517
BH011	557222	3	Kyoto	5	1865	-21.3	12.6	3.04946
BH011	557222	3	Kyoto	5	1865	-20.1	9.3	3.19018
BH011	557222	4	Kyoto	5	1865	-21.4	11.3	3.08826
BH011	557222	4	Kyoto	5	1865	-21.1	11.4	3.28604
BH011	557222	4	Kyoto	5	1865	-20.9	11.1	3.15283
BH011	557222	5	Kyoto	5	1865	-21.4	11.5	2.97192
BH011	557222	5	Kyoto	5	1865	-21	11.4	3.0031
BH011	557222	5	Kyoto	5	1865	-21.8	10.8	3.15776
BH016	1034351	3	Kyoto	5	1776	-20.8	10.4	2.90025
BH016	1034351	3	Kyoto	5	1776	-20.3	10.7	2.81099
BH016	1034351	3	Kyoto	5	1776	-20.7	11.2	2.84487
BH013	420199	1	Kyoto	5	1832	-21.5	10.4	3.24637
BH013	420199	1	Kyoto	5	1832	-21.2	9.6	3.38114
BH013	420199	1	Kyoto	5	1832	-21.2	10.6	3.39766
BH021	1558232	1	Kyoto	5	1785	-20.5	12	3.04259
BH021	1558232	1	Kyoto	5	1785	-21.9	11.7	3.06
BH021	1558232	1	Kyoto	5	1785	-21.8	11.1	1.82516
BH022	32940	1	Kyoto	5	1685	-21.5	10	3.09795
BH022	32940	1	Kyoto	5	1685	-21.5	10.2	3.48021
BH024	26120	1	Nagoya	3	1854	-20.1	12.2	3.02513
BH024	26120	1	Nagoya	3	1854	-20.3	11.3	2.93564
BH024	26120	1	Nagoya	3	1854	-21	10.6	2.97239
BH024	26120	2	Nagoya	3	1854	-20.9	11.6	2.9799
BH024	26120	2	Nagoya	3	1854	-21.1	11.9	3.05717
BH024	26120	2	Nagoya	3	1854	-21.5	11.1	3.19137
BH024	26120	3	Nagoya	3	1854	-21.1	10.8	3.11687
BH024	26120	3	Nagoya	3	1854	-21.3	10.5	1.54682
BH024	26120	4	Nagoya	3	1854	-20.9	12.1	2.97627
BH024	26120	4	Nagoya	3	1854	-21.4	10.6	4.02727
BH024	26120	4	Nagoya	3	1854	-21.4	11	2.90867
BH024	26120	5	Nagoya	3	1854	-20.5	10.6	3.00304
BH024	26120	5	Nagoya	3	1854	-19.8	11.4	3.05484
BH024	26120	5	Nagoya	3	1854	-21.3	10.7	3.14463
BH024	26120	6	Nagoya	3	1854	-20.9	10.9	2.98284
BH024	26120	6	Nagoya	3	1854	-21.8	11.4	3.04775
BH024	26120	7	Nagoya	3	1854	-21.6	10.4	3.20133
BH024	26120	7	Nagoya	3	1854	-21.7	10.7	3.11208
BH024	26120	7	Nagoya	3	1854	-21.2	10.4	3.27884
BH024	26120	8	Nagoya	3	1854	-20.7	11.7	3.00589
BH024	26120	8	Nagoya	3	1854	-21.3	10.3	3.10096
BH024	26120	8	Nagoya	3	1854	-21.1	11.7	3.00103
BH003	1053505	4	Osaka	4	1771	-20.8	11.8	3.28112
BH003	1053505	4	Osaka	4	1771	-20.8	10.1	3.19956
BH003	1053505	4	Osaka	4	1771	-21.9	11.4	3.2038
BH018	1715033	1	Osaka	4	1861	-20.9	12.2	2.83134
BH018	1715033	1	Osaka	4	1861	-21.4	11.1	3.13502
BH019	13376	1	Osaka	4	1854	-21.5	11.4	3.08079
BH008	490095	5	Osaka	4	1839	-21.7	10.7	3.42253
BH008	490095	5	Osaka	4	1839	-21.3	10.1	3.23919
BH008	490095	5	Osaka	4	1839	-20.8	11.3	3.15819
BH004	61698	1	Osaka	4	1857	-22.1	11.1	3.2974
BH004	61698	1	Osaka	4	1857	-23	7.6	3.17347
BH004	61698	1	Osaka	4	1857	-22.1	11.8	3.33053
BH004	61698	2	Osaka	4	1857	-21.3	10.3	3.18051
BH004	61698	2	Osaka	4	1857	-21.5	10.1	3.13897
BH004	61698	2	Osaka	4	1857	-21.6	10.6	3.12557
BH004	61698	3	Osaka	4	1857	-21.6	11	3.15655
BH004	61698	3	Osaka	4	1857	-21.8	10.9	3.1646
BH004	61698	3	Osaka	4	1857	-21.6	10.5	3.1531
BH023	5674	1	Osaka	4	1838	-21.7	10.1	3.06315
BH023	5674	1	Osaka	4	1838	-21.1	10.6	2.91923
BH009	57103	2	Tokyo	2	1753	-20.2	10.1	3.11157
BH007	1013429	1	Tokyo	2	1838	-21.1	9.8	3.12495
BH007	1013429	1	Tokyo	2	1838	-21.2	10.6	3.10976
BH007	1013429	1	Tokyo	2	1838	-21.6	10.6	3.07811
BH017	100182758	1	Tokyo	2	1712	-21.5	11.8	2.98581
BH017	100182758	1	Tokyo	2	1712	-21	9.6	2.93901
BH017	100182758	1	Tokyo	2	1712	-19.6	12	2.75099
BH017	100182758	2	Tokyo	2	1712	-21.3	9.3	3.10528
BH017	100182758	2	Tokyo	2	1712	-20.3	9.6	2.79326
BH017	100182758	2	Tokyo	2	1712	-20.5	10.3	3.07832
BH017	100182758	3	Tokyo	2	1712	-20.3	10.2	2.90609
BH017	100182758	3	Tokyo	2	1712	-20.3	10.4	2.80218
BH017	100182758	3	Tokyo	2	1712	-20.4	9.5	2.96177
BH015	39474	3	Tokyo	2	1838	-18.8	11.7	2.81768
BH020	1039298	1	Tokyo	2	1694	-20.8	9.3	2.83258
BH020	1039298	1	Tokyo	2	1694	-20.6	10.6	2.81613
BH020	1039298	1	Tokyo	2	1694	-21	10.1	3.09261
BH005	1070548	1	Tokyo	2	1843	-19.3	9	3.23977
BH005	1070548	1	Tokyo	2	1843	-21.1	10.6	3.12532
BH005	1070548	1	Tokyo	2	1843	-21.1	9.8	3.17881

## Sheet: S2_BookHair_VolMean
Title	Vol	MultiVol	City	Year	dc mean	dc sd	dn mean	dn sd
588	1	y	Kyoto	1718	-20.7	0.2	10.1	0.5
588	2	y	Kyoto	1718	-20.6	0.1	9.8	0.4
588	3	y	Kyoto	1718	-19.9	0	8.3	0
588	4	y	Kyoto	1718	-20.6	0.5	10.2	0.4
588	5	y	Kyoto	1718	-21	0.1	9.8	0.2
2631	11	y	Kyoto	1860	-21.1	0.2	11.4	0.2
2631	12	y	Kyoto	1860	-21.4	0.5	11.1	0.9
2631	13	y	Kyoto	1860	-21	0.1	10.4	0.4
5674	1	n	Nagoya	1854	-21.4	0.3	10.4	0.3
6735	1	y	Kyoto	1791	-21.2	0.3	10.9	0.4
6735	2	y	Kyoto	1791	-21.4	0	10.3	0.4
13376	1	n	Osaka	1854	-21.5	0	11.4	0
26120	1	y	Nagoya	1854	-20.5	0.4	11.4	0.7
26120	2	y	Nagoya	1854	-21.2	0.3	11.5	0.3
26120	3	y	Nagoya	1854	-21.2	0.1	10.7	0.2
26120	4	y	Nagoya	1854	-21.2	0.2	11.2	0.6
26120	5	y	Nagoya	1854	-20.5	0.6	10.9	0.4
26120	6	y	Nagoya	1854	-21.3	0.5	11.2	0.3
26120	7	y	Nagoya	1854	-21.5	0.2	10.5	0.1
26120	8	y	Nagoya	1854	-21	0.3	11.2	0.7
32940	1	n	Nagoya	1854	-21.5	0	10.1	0.1
39474	3	n	Tokyo	1838	-18.8	0	11.7	0
57103	2	n	Tokyo	1753	-20.2	0	10.1	0
61698	1	y	Osaka	1857	-22.4	0.4	10.2	1.8
61698	2	y	Osaka	1857	-21.5	0.1	10.3	0.2
61698	3	y	Osaka	1857	-21.7	0.1	10.8	0.2
64755	1	y	Kyoto	1803	-21	0.2	11.9	0.1
64755	2	y	Kyoto	1803	-20.5	0.6	11.6	0.5
64755	3	y	Kyoto	1803	-20.7	0.5	11.1	0.3
64755	4	y	Kyoto	1803	-20.8	0.4	11.4	0.4
64755	5	y	Kyoto	1803	-20.7	0.2	11.6	0.7
420199	1	n	Kyoto	1832	-21.3	0.1	10.2	0.4
490095	5	n	Osaka	1839	-21.3	0.4	10.7	0.5
557222	1	y	Kyoto	1865	-20.4	0	10	0
557222	2	y	Kyoto	1865	-21.6	0.3	10.1	0.5
557222	3	y	Kyoto	1865	-20.9	0.6	11.3	1.4
557222	4	y	Kyoto	1865	-21.1	0.2	11.3	0.1
557222	5	y	Kyoto	1865	-21.4	0.3	11.2	0.3
1013429	1	n	Tokyo	1838	-21.3	0.2	10.3	0.4
1034351	3	n	Kyoto	1776	-20.6	0.2	10.8	0.3
1039298	1	n	Tokyo	1694	-20.8	0.2	10	0.5
1053505	4	n	Osaka	1771	-21.2	0.5	11.1	0.7
1070548	1	n	Tokyo	1843	-20.5	0.8	9.8	0.7
1558232	1	n	Nagoya	1854	-21	0.6	11.6	0.4
1715033	1	n	Osaka	1861	-21.2	0.3	11.7	0.6
100182758	1	y	Tokyo	1712	-20.7	0.8	11.1	1.1
100182758	2	y	Tokyo	1712	-20.7	0.4	9.7	0.4
100182758	3	y	Tokyo	1712	-20.3	0	10	0.4
NoName		n	Kyoto	1696	-20.7	0.4	10	0.2

## Sheet: S3_BookHair_BookSetMean
Title	City	CityColor	Year	Lag	replication	dc mean	dc sd	dn mean	dn sd	OverLag
588	Kyoto	5	1718	10	15	-20.7	0.4	9.8	0.6	n
2631	Kyoto	5	1860	0	9	-21.2	0.3	11	0.7	n
5674	Osaka	4	1838	0	3	-21.4	0.3	10.4	0.3	n
6735	Kyoto	5	1791	30	6	-21.3	0.2	10.6	0.5	n
13376	Osaka	4	1854	20	3	-21.5	0	11.4	0	n
26120	Nagoya	3	1854	0	24	-21	0.5	11.1	0.6	n
32940	Kyoto	5	1685	50	3	-21.5	0	10.1	0.1	n
39474	Tokyo	2	1838	0	3	-18.8	0	11.7	0	n
57103	Tokyo	2	1753	10	3	-20.2	0	10.1	0	n
61698	Osaka	4	1857	0	9	-21.8	0.5	10.4	1.1	n
64755	Kyoto	5	1803	0	15	-20.7	0.4	11.5	0.5	n
420199	Kyoto	5	1832	0	3	-21.3	0.1	10.2	0.4	n
490095	Osaka	4	1939	0	3	-21.3	0.4	10.7	0.5	n
557222	Kyoto	5	1865	30	15	-21.2	0.5	10.9	0.9	n
1013429	Tokyo	2	1838	0	3	-21.3	0.2	10.3	0.4	n
1034351	Kyoto	5	1776	50	3	-20.6	0.2	10.8	0.3	n
1039298	Tokyo	2	1694	20	3	-20.8	0.2	10	0.5	n
1053505	Osaka	4	1771	0	3	-21.2	0.5	11.1	0.7	y
1070548	Tokyo	2	1843	0	3	-20.5	0.8	9.8	0.7	n
1558232	Kyoto	5	1785	50	3	-21	0.6	11.6	0.4	n
1715033	Osaka	4	1861	0	3	-21.2	0.3	11.7	0.6	n
100182758	Tokyo	2	1712	0	9	-20.6	0.6	10.3	0.9	n
NoName	Kyoto	5	1696	0	3	-20.7	0.4	10	0.2	n
